# Supplementary material for: Genome-Wide Identification and Phylogenetic Analysis of TRP Gene Family Members in Saurian
Source: Animals (Basel). 2022 Dec 19;12(24):3593. doi: 10.3390/ani12243593 (PMC9774356; doi:10.3390/ani12243593)
Supplement: Supplementary file 1 [file animals-12-03593-s001.zip]

Archive with 7 entries (7 files):
- Figure S1.pdf
- Figure S2.pdf
- Figure S3.pdf
- Table S1.xlsx
- Table S2.xlsx
- Table S3.xlsx
- Table S4.xlsx
