# Supplementary material for: Genome-Wide Identification and Phylogenetic Analysis of TRP Gene Family Members in Saurian
Source: Animals (Basel). 2022 Dec 19;12(24):3593. doi: 10.3390/ani12243593 (PMC9774356; doi:10.3390/ani12243593)
Supplement: Supplementary file 1 [file animals-12-03593-s001.zip › Table S1.xlsx]

## Sheet: Sheet1
Species_name	Accession_number	Chr/Group_number	Chr/Group_name
Anolis carolinensis	GCA_000090745.2	NC_014776.1	Ano01
		NC_014777.1	Ano02
		NC_014778.1	Ano03
		NC_014779.1	Ano04
		NC_014780.1	Ano05
		NC_014781.1	Ano06
		NC_014782.1	AnoA
		NC_014783.1	AnoB
		NC_014784.1	AnoC
		NC_014785.1	AnoD
		NC_014786.1	AnoF
		NC_014787.1	AnoG
		NC_014788.1	AnoH
Gekko japonicus	GCA_001447785.1
Lacerta agilis	GCF_009819535.1	NC_046312.1	Lac01
		NC_046313.1	Lac02
		NC_046314.1	Lac03
		NC_046315.1	Lac04
		NC_046316.1	Lac05
		NC_046317.1	Lac06
		NC_046318.1	Lac07
		NC_046319.1	Lac08
		NC_046320.1	Lac09
		NC_046321.1	Lac10
		NC_046322.1	Lac11
		NC_046323.1	Lac12
		NC_046324.1	Lac13
		NC_046325.1	Lac14
		NC_046326.1	Lac15
		NC_046327.1	Lac16
		NC_046328.1	Lac17
		NC_046329.1	Lac18
		NC_046330.1	LacW
		NC_046331.1	LacZ
Podarcis muralis	GCA_004329235.1	NC_041312.1	Pod01
		NC_041313.1	Pod02
		NC_041314.1	Pod03
		NC_041315.1	Pod04
		NC_041316.1	Pod05
		NC_041317.1	Pod06
		NC_041318.1	Pod07
		NC_041319.1	Pod08
		NC_041320.1	Pod09
		NC_041321.1	Pod10
		NC_041322.1	Pod11
		NC_041323.1	Pod12
		NC_041324.1	Pod13
		NC_041325.1	Pod14
		NC_041326.1	Pod15
		NC_041327.1	Pod16
		NC_041328.1	Pod17
		NC_041329.1	Pod18
		NC_041330.1	PodZ
Pogona vitticeps	GCA_900067755.1
Sceloporus undulatus	GCA_019175285.1	NC_056522.1	Sce01
		NC_056523.1	Sce02
		NC_056524.1	Sce03
		NC_056525.1	Sce04
		NC_056526.1	Sce05
		NC_056527.1	Sce06
		NC_056528.1	Sce07
		NC_056529.1	Sce08
		NC_056530.1	Sce09
		NC_056531.1	Sce10
		NC_056532.1	Sce11
Sphaerodactylus townsendi	GCA_021028975.2	NC_059425.1	Sph01
		NC_059426.1	Sph02
		NC_059427.1	Sph03
		NC_059428.1	Sph04
		NC_059429.1	Sph05
		NC_059430.1	Sph06
		NC_059431.1	Sph07
		NC_059432.1	Sph08
		NC_059433.1	Sph09
		NC_059434.1	Sph10
		NC_059435.1	Sph11
		NC_059436.1	Sph12
		NC_059437.1	Sph13
		NC_059438.1	Sph14
		NC_059439.1	Sph15
		NC_059440.1	Sph16
		NC_059441.1	Sph17
Zootoca vivipara	GCA_011800845.1	NC_048605.1	Zoo01
		NC_048606.1	Zoo02
		NC_048607.1	Zoo03
		NC_048608.1	Zoo04
		NC_048609.1	Zoo05
		NC_048610.1	Zoo06
		NC_048611.1	Zoo07
		NC_048612.1	Zoo08
		NC_048613.1	Zoo09
		NC_048614.1	Zoo10
		NC_048615.1	Zoo11
		NC_048616.1	Zoo12
		NC_048617.1	Zoo13
		NC_048618.1	Zoo14
		NC_048619.1	Zoo15
		NC_048620.1	Zoo16
		NC_048621.1	Zoo17
		NC_048622.1	Zoo18
		NC_048623.1	Zoo19
