# Supplementary material for: Genome-Wide Identification and Phylogenetic Analysis of TRP Gene Family Members in Saurian
Source: Animals (Basel). 2022 Dec 19;12(24):3593. doi: 10.3390/ani12243593 (PMC9774356; doi:10.3390/ani12243593)
Supplement: Supplementary file 1 [file animals-12-03593-s001.zip › Table S2.xlsx]

## Sheet: Sheet1
Gene_ID	Gene_Symbol
NP_001280042.1	AnoTRPA1
XP_008104411.1	AnoTRPC1
XP_003230635.1	AnoTRPC2L
XP_003221819.1	AnoTRPC3
XP_003216899.1	AnoTRPC4
XP_003226449.1	AnoTRPC5
XP_008106273.1	AnoTRPC6
XP_003223999.1	AnoTRPC7
XP_008118157.1	AnoTRPM1
XP_003218465.1	AnoTRPM2
XP_008101501.1	AnoTRPM3
XP_016850135.1	AnoTRPM4
XP_016848657.1	AnoTRPM5
XP_016846263.1	AnoTRPM6
XP_008120961.1	AnoTRPM7
XP_016850147.1	AnoTRPM8
XP_003230583.2	AnoTRPV1
XP_003230688.2	AnoTRPV2
XP_008123955.1	AnoTRPV2L
XP_003230592.2	AnoTRPV3
XP_016854563.1	AnoTRPV3L
XP_003226604.1	AnoTRPV5
XP_008119016.1	AnoTRPV6
XP_016850384.1	AnoTRPML3
XP_003217563.2	AnoTRPP2L2
XP_008101993.1	AnoTRPML1
XP_008112160.1	AnoTRPP1L2
XP_016849672.1	AnoTRPPREJL
XP_016849673.1	AnoTRPPREJL
XP_016850383.1	AnoTRPML2
XP_016852422.1	AnoTRPP2L1
XP_016852885.1	AnoTRPP1L3
XP_015268417.1	GekTRPA1
XP_015284764.1	GekTRPC1
XP_015273055.1	GekTRPC2L
XP_015272580.1	GekTRPC3
XP_015270286.1	GekTRPC4
XP_015282098.1	GekTRPC5L
XP_015284532.1	GekTRPC6
XP_015262270.1	GekTRPC7
XP_015274976.1	GekTRPM1
XP_015262341.1	GekTRPM2
XP_015275997.1	GekTRPM3
XP_015277222.1	GekTRPM4L
XP_015267020.1	GekTRPM6
XP_015283405.1	GekTRPM7
XP_015281869.1	GekTRPM8
XP_015262365.1	GekTRPV1
XP_015264320.1	GekTRPV2
XP_015262362.1	GekTRPV3
XP_015268723.1	GekTRPV4
XP_015271178.1	GekTRPV6L
XP_015275289.1	GekTRPV6L
XP_015260873.1	GekTRPML1
XP_015261288.1	GekTRPP1L2
XP_015265985.1	GekTRPML3
XP_015265986.1	GekTRPML2
XP_015266301.1	GekTRPP2
XP_015269259.1	GekTRPP2L2
XP_015271084.1	GekTRPP1
XP_015271981.1	GekTRPP2L1
XP_015282713.1	GekTRPPREJ
XP_015283694.1	GekTRPP1L3
XP_033011300.1	LacTRPA1
XP_033006272.1	LacTRPC1
XP_033001705.1	LacTRPC2L
XP_033016052.1	LacTRPC3
XP_033028949.1	LacTRPC4
XP_032993364.1	LacTRPC5
XP_033002057.1	LacTRPC6
XP_032996040.1	LacTRPC7
XP_033022774.1	LacTRPM1
XP_033005993.1	LacTRPM2
XP_033019542.1	LacTRPM3
XP_033025084.1	LacTRPM4
XP_033019720.1	LacTRPM6
XP_033023396.1	LacTRPM7
XP_033022283.1	LacTRPM7L
XP_033028319.1	LacTRPM8
XP_033028484.1	LacTRPV1
XP_033027775.1	LacTRPV2L
XP_033027432.1	LacTRPV3
XP_033025471.1	LacTRPV4
XP_033029148.1	LacTRPV6L
XP_033029568.1	LacTRPV6L
XP_032996056.1	LacTRPP2L2
XP_033003913.1	LacTRPPREJL
XP_033004148.1	LacTRPPREJ
XP_033004559.1	LacTRPP2L1
XP_033007567.1	LacTRPML3
XP_033007573.1	LacTRPML2
XP_033013074.1	LacTRPP1L3
XP_033013088.1	LacTRPP1L2
XP_033028993.1	LacTRPML1
XP_028592541.1	PodTRPA1
XP_028587040.1	PodTRPC1
XP_028572236.1	PodTRPC2
XP_028581593.1	PodTRPC2L
XP_028599802.1	PodTRPC3
XP_028572267.1	PodTRPC3L
XP_028568056.1	PodTRPC4
XP_028572092.1	PodTRPC4L
XP_028570576.1	PodTRPC5
XP_028581966.1	PodTRPC6
XP_028573930.1	PodTRPC7
XP_028562499.1	PodTRPM1
XP_028586689.1	PodTRPM2
XP_028605107.1	PodTRPM3
XP_028558549.1	PodTRPM4
XP_028561312.1	PodTRPM5
XP_028604436.1	PodTRPM6
XP_028562650.1	PodTRPM7
XP_028558594.1	PodTRPM8
XP_028564363.1	PodTRPV1
XP_028564081.1	PodTRPV2L
XP_028564541.1	PodTRPV3
XP_028559681.1	PodTRPV4
XP_028568622.1	PodTRPV5
XP_028568259.1	PodTRPV6
XP_028568158.1	PodTRPML1
XP_028573958.1	PodTRPP2L2
XP_028584459.1	PodTRPPREJL
XP_028584788.1	PodTRPP2L1
XP_028588749.1	PodTRPML2
XP_028588751.1	PodTRPML3
XP_028597480.1	PodTRPP1L2
XP_028597489.1	PodTRPP1L3
XP_020668672.1	PogTRPA1
XP_020657655.1	PogTRPC1
XP_020647521.1	PogTRPC2L
XP_020637123.1	PogTRPC3
XP_020669111.1	PogTRPC4
XP_020639960.1	PogTRPC5
XP_020651653.1	PogTRPC6
XP_020638309.1	PogTRPC7
XP_020640401.1	PogTRPM1
XP_020643158.1	PogTRPM2
XP_020654280.1	PogTRPM3
XP_020644461.1	PogTRPM5
XP_020663871.1	PogTRPM5L
XP_020643425.1	PogTRPM6
XP_020645729.1	PogTRPM7
XP_020662497.1	PogTRPM8
XP_020664698.1	PogTRPV1
XP_020664736.1	PogTRPV2
XP_020664682.1	PogTRPV3
XP_020657553.1	PogTRPV4
XP_020667180.1	PogTRPV6L
XP_020667193.1	PogTRPV6L
XP_020661459.1	PogTRPML1L
XP_020638304.1	PogTRPP2L2
XP_020641420.1	PogTRPPREJ
XP_020641421.1	PogTRPPREJL
XP_020641453.1	PogTRPPREJL2
XP_020643971.1	PogTRPP1L2
XP_020644031.1	PogTRPP1L3
XP_020646855.1	PogTRPP2L1
XP_020650713.1	PogTRPML2
XP_020650730.1	PogTRPML3
XP_020661361.1	PogTRPP1L2
XP_020647293.1	PogTRPML1L
XP_042320382.1	SceTRPA1
XP_042320383.1	SceTRPA1L
XP_042313621.1	SceTRPC1
XP_042312778.1	SceTRPC2L
XP_042326853.1	SceTRPC3
XP_042311736.1	SceTRPC4
XP_042335139.1	SceTRPC5
XP_042312001.1	SceTRPC6
XP_042308294.1	SceTRPC7
XP_042331964.1	SceTRPM1
XP_042315431.1	SceTRPM2
XP_042306998.1	SceTRPM3
XP_042332927.1	SceTRPM4
XP_042315331.1	SceTRPM5
XP_042308185.1	SceTRPM6
XP_042328151.1	SceTRPM7
XP_042303007.1	SceTRPM8
XP_042298777.1	SceTRPV1L
XP_042298288.1	SceTRPV2L
XP_042298289.1	SceTRPV3
XP_042300455.1	SceTRPV4L
XP_042300497.1	SceTRPV4L
XP_042308219.1	SceTRPV6L
XP_042293729.1	SceTRPP1L3
XP_042294388.1	SceTRPP1L2
XP_042307690.1	SceTRPML1
XP_042310257.1	SceTRPP2L2
XP_042314373.1	SceTRPP2L1
XP_042318143.1	SceTRPML2
XP_048363786.1	SphTRPA1
XP_048362676.1	SphTRPC1
XP_048349932.1	SphTRPC2L
XP_048364699.1	SphTRPC3
XP_048358536.1	SphTRPC4
XP_048370666.1	SphTRPC5
XP_048349989.1	SphTRPC6
XP_048343196.1	SphTRPC7
XP_048375581.1	SphTRPM1
XP_048362343.1	SphTRPM2
XP_048359439.1	SphTRPM3
XP_048373538.1	SphTRPM4
XP_048340531.1	SphTRPM5
XP_048360141.1	SphTRPM6
XP_048337808.1	SphTRPM7
XP_048362182.1	SphTRPM8
XP_048375214.1	SphTRPV1
XP_048375098.1	SphTRPV2
XP_048369840.1	SphTRPV4
XP_048360528.1	SphTRPV6
XP_048360359.1	SphTRPV6L
XP_048360529.1	SphTRPV6L
XP_048343330.1	SphTRPP2L2
XP_048354324.1	SphTRPML3
XP_048354786.1	SphTRPML2
XP_048361999.1	SphTRPP2L1
XP_048371286.1	SphTRPP1L3
XP_048371306.1	SphTRPPREJL
XP_048372005.1	SphTRPP1L2
XP_034981573.1	ZooTRPA1
XP_034989611.1	ZooTRPC1
XP_034957324.1	ZooTRPC2
XP_034971248.1	ZooTRPC2L
XP_034969089.1	ZooTRPC3
XP_034953294.1	ZooTRPC4
XP_034957475.1	ZooTRPC4L
XP_034968366.1	ZooTRPC5
XP_034971004.1	ZooTRPC6
XP_034960848.1	ZooTRPC7
XP_034986935.1	ZooTRPM1
XP_034988273.1	ZooTRPM2
XP_034955951.1	ZooTRPM3
XP_034990636.1	ZooTRPM4
XP_034989265.1	ZooTRPM5
XP_034955485.1	ZooTRPM6
XP_034987002.1	ZooTRPM7
XP_034995026.1	ZooTRPM8
XP_034995206.1	ZooTRPM8
XP_034994945.1	ZooTRPV1L
XP_034995211.1	ZooTRPV2L
XP_034994938.1	ZooTRPV3
XP_034990737.1	ZooTRPV4
XP_034953166.1	ZooTRPV6L
XP_034996920.1	ZooTRPV6L
XP_034997106.1	ZooTRPML1
XP_034961434.1	ZooTRPP2L2
XP_034975836.1	ZooTRPP1L2
XP_034979026.1	ZooTRPML2
XP_034979256.1	ZooTRPML3
XP_034993769.1	ZooTRPP2L1
XP_034994362.1	ZooTRPPREJL
XP_034994363.1	ZooTRPPREJ
