# Supplementary material for: Genome-Wide Identification and Phylogenetic Analysis of TRP Gene Family Members in Saurian
Source: Animals (Basel). 2022 Dec 19;12(24):3593. doi: 10.3390/ani12243593 (PMC9774356; doi:10.3390/ani12243593)
Supplement: Supplementary file 1 [file animals-12-03593-s001.zip › Table S3.xlsx]

## Sheet: Sheet1
Gene1	Gene2
SphTRPP2L2	PogTRPP2L2
SphTRPV2	PogTRPV2
SphTRPML3	PogTRPML3
SphTRPML2	PogTRPML2
SphTRPM7	PogTRPM7
SphTRPC4	PogTRPC4
SphTRPM2	PogTRPM2
SphTRPM6	PogTRPM6
SphTRPV4	PogTRPV4
SphTRPC1	PogTRPC1
SphTRPC3	PogTRPC3
SphTRPM1	PogTRPM1
SphTRPA1	PogTRPA1
SphTRPC2L	PogTRPC2L
SphTRPC6	PogTRPC6
SphTRPM8	PogTRPM8
SphTRPP1L2	PogTRPP1L2
SphTRPP2L1	PogTRPP2L1
SphTRPV1	PogTRPV1
SphTRPC7	PogTRPC7
SphTRPC5	PogTRPC5
SphTRPV6	PogTRPV6L
SphTRPM5	PogTRPM5
SphTRPP1L3	PogTRPP1L3
SphTRPPREJL	PogTRPPREJL2
SceTRPP2L2	SphTRPP2L2
SceTRPM3	SphTRPM3
SceTRPV2L	SphTRPV2
SceTRPML2	SphTRPML2
SceTRPM7	SphTRPM7
SceTRPC4	SphTRPC4
SceTRPM2	SphTRPM2
SceTRPM6	SphTRPM6
SceTRPC1	SphTRPC1
SceTRPC3	SphTRPC3
SceTRPM1	SphTRPM1
SceTRPA1	SphTRPA1
SceTRPC6	SphTRPC6
SceTRPM8	SphTRPM8
SceTRPP1L2	SphTRPP1L2
SceTRPP2L1	SphTRPP2L1
SceTRPV1L	SphTRPV1
SceTRPC7	SphTRPC7
SceTRPC5	SphTRPC5
SceTRPM4	SphTRPM4
SceTRPM5	SphTRPM5
SceTRPP1L3	SphTRPP1L3
SceTRPP2L2	PogTRPP2L2
SceTRPM3	PogTRPM3
SceTRPV2L	PogTRPV2
SceTRPML2	PogTRPML2
SceTRPML1	PogTRPML1L
SceTRPM7	PogTRPM7
SceTRPC4	PogTRPC4
SceTRPM2	PogTRPM2
SceTRPM6	PogTRPM6
SceTRPC1	PogTRPC1
SceTRPC3	PogTRPC3
SceTRPV3	PogTRPV3
SceTRPM1	PogTRPM1
SceTRPA1	PogTRPA1
SceTRPC2L	PogTRPC2L
SceTRPC6	PogTRPC6
SceTRPM8	PogTRPM8
SceTRPP1L2	PogTRPP1L2
SceTRPP2L1	PogTRPP2L1
SceTRPV1L	PogTRPV1
SceTRPC7	PogTRPC7
SceTRPC5	PogTRPC5
SceTRPM5	PogTRPM5
SceTRPP1L3	PogTRPP1L3
SceTRPV6L	PogTRPV6L
ZooTRPP2L2	PogTRPP2L2
ZooTRPM3	PogTRPM3
ZooTRPM8	PogTRPV2
ZooTRPML3	PogTRPML3
ZooTRPML2	PogTRPML2
ZooTRPML1	PogTRPML1L
ZooTRPM7	PogTRPM7
ZooTRPC4	PogTRPC4
ZooTRPM2	PogTRPM2
ZooTRPM6	PogTRPM6
ZooTRPV4	PogTRPV4
ZooTRPC1	PogTRPC1
ZooTRPC3	PogTRPC3
ZooTRPV3	PogTRPV3
ZooTRPM1	PogTRPM1
ZooTRPA1	PogTRPA1
ZooTRPC2	PogTRPC2L
ZooTRPC6	PogTRPC6
ZooTRPM8	PogTRPM8
ZooTRPP1L2	PogTRPP1L2
ZooTRPP2L1	PogTRPP2L1
ZooTRPV1L	PogTRPV1
ZooTRPC7	PogTRPC7
ZooTRPC5	PogTRPC5
ZooTRPV6L	PogTRPV6L
ZooTRPM5	PogTRPM5
ZooTRPPREJ	PogTRPPREJ
ZooTRPV6L	PogTRPV6L
ZooTRPPREJL	PogTRPPREJL
ZooTRPP2L2	SceTRPP2L2
ZooTRPM3	SceTRPM3
ZooTRPM8	SceTRPV2L
ZooTRPML2	SceTRPML2
ZooTRPML1	SceTRPML1
ZooTRPM7	SceTRPM7
ZooTRPC4	SceTRPC4
ZooTRPM2	SceTRPM2
ZooTRPM6	SceTRPM6
ZooTRPC1	SceTRPC1
ZooTRPC3	SceTRPC3
ZooTRPV3	SceTRPV3
ZooTRPM1	SceTRPM1
ZooTRPA1	SceTRPA1
ZooTRPC2	SceTRPC2L
ZooTRPC6	SceTRPC6
ZooTRPM8	SceTRPM8
ZooTRPP1L2	SceTRPP1L2
ZooTRPP2L1	SceTRPP2L1
ZooTRPV1L	SceTRPV1L
ZooTRPC7	SceTRPC7
ZooTRPC5	SceTRPC5
ZooTRPM4	SceTRPM4
ZooTRPM5	SceTRPM5
ZooTRPV6L	SceTRPV6L
ZooTRPP2L2	SphTRPP2L2
ZooTRPM3	SphTRPM3
ZooTRPM8	SphTRPV2
ZooTRPML3	SphTRPML3
ZooTRPML2	SphTRPML2
ZooTRPM7	SphTRPM7
ZooTRPC4	SphTRPC4
ZooTRPM2	SphTRPM2
ZooTRPM6	SphTRPM6
ZooTRPV4	SphTRPV4
ZooTRPC1	SphTRPC1
ZooTRPC3	SphTRPC3
ZooTRPM1	SphTRPM1
ZooTRPA1	SphTRPA1
ZooTRPC6	SphTRPC6
ZooTRPM8	SphTRPM8
ZooTRPP1L2	SphTRPP1L2
ZooTRPP2L1	SphTRPP2L1
ZooTRPV1L	SphTRPV1
ZooTRPC7	SphTRPC7
ZooTRPC5	SphTRPC5
ZooTRPV6L	SphTRPV6
ZooTRPM4	SphTRPM4
ZooTRPM5	SphTRPM5
LacTRPP2L2	PogTRPP2L2
LacTRPM3	PogTRPM3
LacTRPV2L	PogTRPV2
LacTRPML3	PogTRPML3
LacTRPML2	PogTRPML2
LacTRPM1	PogTRPML1L
LacTRPM7	PogTRPM7
LacTRPC4	PogTRPC4
LacTRPM2	PogTRPM2
LacTRPM6	PogTRPM6
LacTRPV4	PogTRPV4
LacTRPC1	PogTRPC1
LacTRPC3	PogTRPC3
LacTRPV3	PogTRPV3
LacTRPM1	PogTRPM1
LacTRPA1	PogTRPA1
LacTRPC2L	PogTRPC2L
LacTRPC6	PogTRPC6
LacTRPM8	PogTRPM8
LacTRPP1L2	PogTRPP1L2
LacTRPV1	PogTRPV1
LacTRPC7	PogTRPC7
LacTRPC5	PogTRPC5
LacTRPV6L	PogTRPV6L
LacTRPPREJ	PogTRPPREJ
LacTRPP1L3	PogTRPP1L3
LacTRPV6L	PogTRPV6L
LacTRPPREJL	PogTRPPREJL2
LacTRPP2L2	SceTRPP2L2
LacTRPM3	SceTRPM3
LacTRPV2L	SceTRPV2L
LacTRPML2	SceTRPML2
LacTRPM1	SceTRPML1
LacTRPM7	SceTRPM7
LacTRPC4	SceTRPC4
LacTRPM2	SceTRPM2
LacTRPM6	SceTRPM6
LacTRPC1	SceTRPC1
LacTRPC3	SceTRPC3
LacTRPV3	SceTRPV3
LacTRPM1	SceTRPM1
LacTRPA1	SceTRPA1
LacTRPC2L	SceTRPC2L
LacTRPC6	SceTRPC6
LacTRPM8	SceTRPM8
LacTRPP2L1	SceTRPP2L1
LacTRPV1	SceTRPV1L
LacTRPC7	SceTRPC7
LacTRPC5	SceTRPC5
LacTRPM4	SceTRPM4
LacTRPP1L3	SceTRPP1L3
LacTRPV6L	SceTRPV6L
LacTRPP2L2	SphTRPP2L2
LacTRPM3	SphTRPM3
LacTRPV2L	SphTRPV2
LacTRPML3	SphTRPML3
LacTRPML2	SphTRPML2
LacTRPM7	SphTRPM7
LacTRPC4	SphTRPC4
LacTRPM2	SphTRPM2
LacTRPM6	SphTRPM6
LacTRPV4	SphTRPV4
LacTRPC1	SphTRPC1
LacTRPC3	SphTRPC3
LacTRPM1	SphTRPM1
LacTRPA1	SphTRPA1
LacTRPC6	SphTRPC6
LacTRPM8	SphTRPM8
LacTRPP1L2	SphTRPP1L2
LacTRPP2L1	SphTRPP2L1
LacTRPV1	SphTRPV1
LacTRPC7	SphTRPC7
LacTRPC5	SphTRPC5
LacTRPV6L	SphTRPV6
LacTRPM4	SphTRPM4
LacTRPP1L3	SphTRPP1L3
LacTRPPREJL	SphTRPPREJL
LacTRPP2L2	ZooTRPP2L2
LacTRPM3	ZooTRPM3
LacTRPV2L	ZooTRPM8
LacTRPML3	ZooTRPML3
LacTRPML2	ZooTRPML2
LacTRPM1	ZooTRPML1
LacTRPM2	ZooTRPM2
LacTRPM6	ZooTRPM6
LacTRPC1	ZooTRPC1
LacTRPC3	ZooTRPC3
LacTRPV3	ZooTRPV3
LacTRPM1	ZooTRPM1
LacTRPA1	ZooTRPA1
LacTRPC2L	ZooTRPC2
LacTRPC6	ZooTRPC6
LacTRPM8	ZooTRPM8
LacTRPP1L2	ZooTRPP1L2
LacTRPP2L1	ZooTRPP2L1
LacTRPV1	ZooTRPV1L
LacTRPC5	ZooTRPC5
LacTRPV6L	ZooTRPV6L
LacTRPM4	ZooTRPM4
LacTRPPREJ	ZooTRPPREJ
LacTRPV6L	ZooTRPV6L
PodTRPP2L2	LacTRPP2L2
PodTRPM3	LacTRPM3
PodTRPML3	LacTRPML3
PodTRPML2	LacTRPML2
PodTRPML1	LacTRPM1
PodTRPM7	LacTRPM7
PodTRPM2	LacTRPM2
PodTRPM6	LacTRPM6
PodTRPV4	LacTRPV4
PodTRPC1	LacTRPC1
PodTRPC3	LacTRPC3
PodTRPV3	LacTRPV3
PodTRPM1	LacTRPM1
PodTRPA1	LacTRPA1
PodTRPC2L	LacTRPC2L
PodTRPC6	LacTRPC6
PodTRPM8	LacTRPM8
PodTRPP1L2	LacTRPP1L2
PodTRPP2L1	LacTRPP2L1
PodTRPV1	LacTRPV1
PodTRPC7	LacTRPC7
PodTRPC5	LacTRPC5
PodTRPV6	LacTRPV6L
PodTRPM4	LacTRPM4
PodTRPPREJL	LacTRPPREJ
PodTRPP1L3	LacTRPP1L3
PodTRPV5	LacTRPV6L
PodTRPP2L2	PogTRPP2L2
PodTRPM3	PogTRPM3
PodTRPV2L	PogTRPV2
PodTRPML3	PogTRPML3
PodTRPML2	PogTRPML2
PodTRPML1	PogTRPML1L
PodTRPM7	PogTRPM7
PodTRPC4	PogTRPC4
PodTRPM2	PogTRPM2
PodTRPM6	PogTRPM6
PodTRPV4	PogTRPV4
PodTRPC1	PogTRPC1
PodTRPC3	PogTRPC3
PodTRPV3	PogTRPV3
PodTRPM1	PogTRPM1
PodTRPA1	PogTRPA1
PodTRPC2L	PogTRPC2L
PodTRPC6	PogTRPC6
PodTRPM8	PogTRPM8
PodTRPP1L2	PogTRPP1L2
PodTRPP2L1	PogTRPP2L1
PodTRPV1	PogTRPV1
PodTRPC7	PogTRPC7
PodTRPC5	PogTRPC5
PodTRPV6	PogTRPV6L
PodTRPM5	PogTRPM5
PodTRPPREJL	PogTRPPREJ
PodTRPP1L3	PogTRPP1L3
PodTRPV5	PogTRPV6L
PodTRPP2L2	SceTRPP2L2
PodTRPM3	SceTRPM3
PodTRPV2L	SceTRPV2L
PodTRPML2	SceTRPML2
PodTRPML1	SceTRPML1
PodTRPM7	SceTRPM7
PodTRPC4	SceTRPC4
PodTRPM2	SceTRPM2
PodTRPM6	SceTRPM6
PodTRPC1	SceTRPC1
PodTRPC3	SceTRPC3
PodTRPV3	SceTRPV3
PodTRPM1	SceTRPM1
PodTRPA1	SceTRPA1
PodTRPC2L	SceTRPC2L
PodTRPC6	SceTRPC6
PodTRPM8	SceTRPM8
PodTRPP1L2	SceTRPP1L2
PodTRPP2L1	SceTRPP2L1
PodTRPV1	SceTRPV1L
PodTRPC7	SceTRPC7
PodTRPC5	SceTRPC5
PodTRPM4	SceTRPM4
PodTRPM5	SceTRPM5
PodTRPP1L3	SceTRPP1L3
PodTRPV5	SceTRPV6L
PodTRPP2L2	SphTRPP2L2
PodTRPM3	SphTRPM3
PodTRPV2L	SphTRPV2
PodTRPML3	SphTRPML3
PodTRPML2	SphTRPML2
PodTRPM7	SphTRPM7
PodTRPC4	SphTRPC4
PodTRPM2	SphTRPM2
PodTRPM6	SphTRPM6
PodTRPV4	SphTRPV4
PodTRPC1	SphTRPC1
PodTRPC3	SphTRPC3
PodTRPM1	SphTRPM1
PodTRPA1	SphTRPA1
PodTRPC6	SphTRPC6
PodTRPM8	SphTRPM8
PodTRPP1L2	SphTRPP1L2
PodTRPP2L1	SphTRPP2L1
PodTRPV1	SphTRPV1
PodTRPC7	SphTRPC7
PodTRPC5	SphTRPC5
PodTRPV6	SphTRPV6
PodTRPM4	SphTRPM4
PodTRPM5	SphTRPM5
PodTRPP1L3	SphTRPP1L3
PodTRPP2L2	ZooTRPP2L2
PodTRPM3	ZooTRPM3
PodTRPV2L	ZooTRPV2L
PodTRPML3	ZooTRPML3
PodTRPML2	ZooTRPML2
PodTRPML1	ZooTRPML1
PodTRPC4	ZooTRPC4
PodTRPM2	ZooTRPM2
PodTRPM6	ZooTRPM6
PodTRPV4	ZooTRPV4
PodTRPC4L	ZooTRPC4L
PodTRPC1	ZooTRPC1
PodTRPC3	ZooTRPC3
PodTRPV3	ZooTRPV3
PodTRPM1	ZooTRPM1
PodTRPA1	ZooTRPA1
PodTRPC2L	ZooTRPC2
PodTRPC6	ZooTRPC6
PodTRPM8	ZooTRPM8
PodTRPP1L2	ZooTRPP1L2
PodTRPP2L1	ZooTRPP2L1
PodTRPV1	ZooTRPV1L
PodTRPC7	ZooTRPC7
PodTRPC5	ZooTRPC5
PodTRPV6	ZooTRPV6L
PodTRPM4	ZooTRPM4
PodTRPM5	ZooTRPM5
PodTRPPREJL	ZooTRPPREJ
PodTRPV5	ZooTRPV6L
GekTRPP2L2	LacTRPP2L2
GekTRPM3	LacTRPM3
GekTRPV2	LacTRPV2L
GekTRPML3	LacTRPML3
GekTRPML2	LacTRPML2
GekTRPM1	LacTRPM1
GekTRPM7	LacTRPM7
GekTRPC4	LacTRPC4
GekTRPM2	LacTRPM2
GekTRPM6	LacTRPM6
GekTRPV4	LacTRPV4
GekTRPC1	LacTRPC1
GekTRPC3	LacTRPC3
GekTRPV3	LacTRPV3
GekTRPM1	LacTRPM1
GekTRPA1	LacTRPA1
GekTRPC6	LacTRPC6
GekTRPM8	LacTRPM8
GekTRPP1L2	LacTRPP1L2
GekTRPP2L1	LacTRPP2L1
GekTRPV1	LacTRPV1
GekTRPC7	LacTRPC7
GekTRPC5L	LacTRPC5
GekTRPV6L	LacTRPV6L
GekTRPM4L	LacTRPM4
GekTRPPREJ	LacTRPPREJ
GekTRPP1L3	LacTRPP1L3
GekTRPV6L	LacTRPV6L
GekTRPP2L2	PodTRPP2L2
GekTRPM3	PodTRPM3
GekTRPV2	PodTRPV2L
GekTRPML3	PodTRPML3
GekTRPML2	PodTRPML2
GekTRPM1	PodTRPML1
GekTRPM7	PodTRPM7
GekTRPC4	PodTRPC4
GekTRPM2	PodTRPM2
GekTRPM6	PodTRPM6
GekTRPV4	PodTRPV4
GekTRPC1	PodTRPC1
GekTRPC3	PodTRPC3
GekTRPV3	PodTRPV3
GekTRPM1	PodTRPM1
GekTRPA1	PodTRPA1
GekTRPC6	PodTRPC6
GekTRPM8	PodTRPM8
GekTRPP1L2	PodTRPP1L2
GekTRPP2L1	PodTRPP2L1
GekTRPV1	PodTRPV1
GekTRPC7	PodTRPC7
GekTRPC5L	PodTRPC5
GekTRPV6L	PodTRPV6
GekTRPM4L	PodTRPM4
GekTRPPREJ	PodTRPPREJL
GekTRPP1L3	PodTRPP1L3
GekTRPV6L	PodTRPV5
GekTRPP2L2	PogTRPP2L2
GekTRPM3	PogTRPM3
GekTRPV2	PogTRPV2
GekTRPML3	PogTRPML3
GekTRPML2	PogTRPML2
GekTRPM1	PogTRPML1L
GekTRPM7	PogTRPM7
GekTRPC4	PogTRPC4
GekTRPM2	PogTRPM2
GekTRPM6	PogTRPM6
GekTRPV4	PogTRPV4
GekTRPC1	PogTRPC1
GekTRPC3	PogTRPC3
GekTRPV3	PogTRPV3
GekTRPM1	PogTRPM1
GekTRPA1	PogTRPA1
GekTRPC2L	PogTRPC2L
GekTRPC6	PogTRPC6
GekTRPM8	PogTRPM8
GekTRPP1L2	PogTRPP1L2
GekTRPP2L1	PogTRPP2L1
GekTRPV1	PogTRPV1
GekTRPC7	PogTRPC7
GekTRPC5L	PogTRPC5
GekTRPV6L	PogTRPV6L
GekTRPPREJ	PogTRPPREJ
GekTRPP1L3	PogTRPP1L3
GekTRPV6L	PogTRPV6L
GekTRPP2L2	SceTRPP2L2
GekTRPM3	SceTRPM3
GekTRPV2	SceTRPV2L
GekTRPML2	SceTRPML2
GekTRPM1	SceTRPML1
GekTRPM7	SceTRPM7
GekTRPC4	SceTRPC4
GekTRPM2	SceTRPM2
GekTRPM6	SceTRPM6
GekTRPC1	SceTRPC1
GekTRPC3	SceTRPC3
GekTRPV3	SceTRPV3
GekTRPM1	SceTRPM1
GekTRPA1	SceTRPA1
GekTRPC6	SceTRPC6
GekTRPM8	SceTRPM8
GekTRPP1L2	SceTRPP1L2
GekTRPP2L1	SceTRPP2L1
GekTRPV1	SceTRPV1L
GekTRPC7	SceTRPC7
GekTRPC5L	SceTRPC5
GekTRPM4L	SceTRPM4
GekTRPP1L3	SceTRPP1L3
GekTRPV6L	SceTRPV6L
GekTRPP2L2	SphTRPP2L2
GekTRPM3	SphTRPM3
GekTRPV2	SphTRPV2
GekTRPML3	SphTRPML3
GekTRPML2	SphTRPML2
GekTRPM7	SphTRPM7
GekTRPC4	SphTRPC4
GekTRPM2	SphTRPM2
GekTRPM6	SphTRPM6
GekTRPV4	SphTRPV4
GekTRPC1	SphTRPC1
GekTRPC3	SphTRPC3
GekTRPM1	SphTRPM1
GekTRPA1	SphTRPA1
GekTRPC2L	SphTRPC2L
GekTRPC6	SphTRPC6
GekTRPM8	SphTRPM8
GekTRPP1L2	SphTRPP1L2
GekTRPP2L1	SphTRPP2L1
GekTRPV1	SphTRPV1
GekTRPC7	SphTRPC7
GekTRPC5L	SphTRPC5
GekTRPV6L	SphTRPV6
GekTRPM4L	SphTRPM4
GekTRPP1L3	SphTRPP1L3
GekTRPP2L2	ZooTRPP2L2
GekTRPM3	ZooTRPM3
GekTRPV2	ZooTRPM8
GekTRPML3	ZooTRPML3
GekTRPML2	ZooTRPML2
GekTRPM1	ZooTRPML1
GekTRPM7	ZooTRPM7
GekTRPC4	ZooTRPC4
GekTRPM2	ZooTRPM2
GekTRPM6	ZooTRPM6
GekTRPV4	ZooTRPV4
GekTRPC1	ZooTRPC1
GekTRPC3	ZooTRPC3
GekTRPV3	ZooTRPV3
GekTRPM1	ZooTRPM1
GekTRPA1	ZooTRPA1
GekTRPC6	ZooTRPC6
GekTRPM8	ZooTRPM8
GekTRPP1L2	ZooTRPP1L2
GekTRPP2L1	ZooTRPP2L1
GekTRPV1	ZooTRPV1L
GekTRPC7	ZooTRPC7
GekTRPC5L	ZooTRPC5
GekTRPV6L	ZooTRPV6L
GekTRPM4L	ZooTRPM4
GekTRPPREJ	ZooTRPPREJ
GekTRPV6L	ZooTRPV6L
AnoTRPP2L2	GekTRPP2L2
AnoTRPM3	GekTRPM3
AnoTRPV2	GekTRPV2
AnoTRPML3	GekTRPML3
AnoTRPML2	GekTRPML2
AnoTRPML1	GekTRPM1
AnoTRPM7	GekTRPM7
AnoTRPC4	GekTRPC4
AnoTRPM2	GekTRPM2
AnoTRPM6	GekTRPM6
AnoTRPC1	GekTRPC1
AnoTRPC3	GekTRPC3
AnoTRPV3	GekTRPV3
AnoTRPM1	GekTRPM1
AnoTRPA1	GekTRPA1
AnoTRPC6	GekTRPC6
AnoTRPM8	GekTRPM8
AnoTRPP1L2	GekTRPP1L2
AnoTRPP2L1	GekTRPP2L1
AnoTRPV1	GekTRPV1
AnoTRPC7	GekTRPC7
AnoTRPC5	GekTRPC5L
AnoTRPV6	GekTRPV6L
AnoTRPM4	GekTRPM4L
AnoTRPP1L3	GekTRPP1L3
AnoTRPV5	GekTRPV6L
AnoTRPP2L2	LacTRPP2L2
AnoTRPM3	LacTRPM3
AnoTRPV2	LacTRPV2L
AnoTRPML3	LacTRPML3
AnoTRPML2	LacTRPML2
AnoTRPML1	LacTRPM1
AnoTRPM7	LacTRPM7
AnoTRPC4	LacTRPC4
AnoTRPM2	LacTRPM2
AnoTRPM6	LacTRPM6
AnoTRPC1	LacTRPC1
AnoTRPC3	LacTRPC3
AnoTRPV3	LacTRPV3
AnoTRPM1	LacTRPM1
AnoTRPA1	LacTRPA1
AnoTRPC2L	LacTRPC2L
AnoTRPC6	LacTRPC6
AnoTRPM8	LacTRPM8
AnoTRPP1L2	LacTRPP1L2
AnoTRPP2L1	LacTRPP2L1
AnoTRPV1	LacTRPV1
AnoTRPC7	LacTRPC7
AnoTRPC5	LacTRPC5
AnoTRPV6	LacTRPV6L
AnoTRPM4	LacTRPM4
AnoTRPP1L3	LacTRPP1L3
AnoTRPV5	LacTRPV6L
AnoTRPPREJL	LacTRPPREJL
AnoTRPP2L2	PodTRPP2L2
AnoTRPM3	PodTRPM3
AnoTRPV2	PodTRPV2L
AnoTRPML3	PodTRPML3
AnoTRPML2	PodTRPML2
AnoTRPML1	PodTRPML1
AnoTRPM7	PodTRPM7
AnoTRPC4	PodTRPC4
AnoTRPM2	PodTRPM2
AnoTRPM6	PodTRPM6
AnoTRPC1	PodTRPC1
AnoTRPC3	PodTRPC3
AnoTRPV3	PodTRPV3
AnoTRPM1	PodTRPM1
AnoTRPA1	PodTRPA1
AnoTRPC2L	PodTRPC2L
AnoTRPC6	PodTRPC6
AnoTRPM8	PodTRPM8
AnoTRPP1L2	PodTRPP1L2
AnoTRPP2L1	PodTRPP2L1
AnoTRPV1	PodTRPV1
AnoTRPC7	PodTRPC7
AnoTRPC5	PodTRPC5
AnoTRPV6	PodTRPV6
AnoTRPM4	PodTRPM4
AnoTRPM5	PodTRPM5
AnoTRPP1L3	PodTRPP1L3
AnoTRPV5	PodTRPV5
AnoTRPP2L2	PogTRPP2L2
AnoTRPM3	PogTRPM3
AnoTRPV2	PogTRPV2
AnoTRPML3	PogTRPML3
AnoTRPML2	PogTRPML2
AnoTRPML1	PogTRPML1L
AnoTRPM7	PogTRPM7
AnoTRPC4	PogTRPC4
AnoTRPM2	PogTRPM2
AnoTRPM6	PogTRPM6
AnoTRPC1	PogTRPC1
AnoTRPC3	PogTRPC3
AnoTRPV3	PogTRPV3
AnoTRPM1	PogTRPM1
AnoTRPA1	PogTRPA1
AnoTRPC2L	PogTRPC2L
AnoTRPC6	PogTRPC6
AnoTRPM8	PogTRPM8
AnoTRPP1L2	PogTRPP1L2
AnoTRPP2L1	PogTRPP2L1
AnoTRPV1	PogTRPV1
AnoTRPC7	PogTRPC7
AnoTRPC5	PogTRPC5
AnoTRPV6	PogTRPV6L
AnoTRPM5	PogTRPM5
AnoTRPP1L3	PogTRPP1L3
AnoTRPV5	PogTRPV6L
AnoTRPPREJL	PogTRPPREJL
AnoTRPPREJL	PogTRPPREJL2
AnoTRPP2L2	SceTRPP2L2
AnoTRPM3	SceTRPM3
AnoTRPV2	SceTRPV2L
AnoTRPML2	SceTRPML2
AnoTRPML1	SceTRPML1
AnoTRPM7	SceTRPM7
AnoTRPC4	SceTRPC4
AnoTRPM2	SceTRPM2
AnoTRPM6	SceTRPM6
AnoTRPC1	SceTRPC1
AnoTRPC3	SceTRPC3
AnoTRPV3	SceTRPV3
AnoTRPM1	SceTRPM1
AnoTRPA1	SceTRPA1
AnoTRPC2L	SceTRPC2L
AnoTRPC6	SceTRPC6
AnoTRPM8	SceTRPM8
AnoTRPP1L2	SceTRPP1L2
AnoTRPP2L1	SceTRPP2L1
AnoTRPV1	SceTRPV1L
AnoTRPC7	SceTRPC7
AnoTRPC5	SceTRPC5
AnoTRPM4	SceTRPM4
AnoTRPM5	SceTRPM5
AnoTRPP1L3	SceTRPP1L3
AnoTRPV5	SceTRPV6L
AnoTRPP2L2	SphTRPP2L2
AnoTRPM3	SphTRPM3
AnoTRPV2	SphTRPV2
AnoTRPML3	SphTRPML3
AnoTRPML2	SphTRPML2
AnoTRPM7	SphTRPM7
AnoTRPC4	SphTRPC4
AnoTRPM2	SphTRPM2
AnoTRPM6	SphTRPM6
AnoTRPC1	SphTRPC1
AnoTRPC3	SphTRPC3
AnoTRPM1	SphTRPM1
AnoTRPA1	SphTRPA1
AnoTRPC6	SphTRPC6
AnoTRPM8	SphTRPM8
AnoTRPP1L2	SphTRPP1L2
AnoTRPP2L1	SphTRPP2L1
AnoTRPV1	SphTRPV1
AnoTRPC7	SphTRPC7
AnoTRPC5	SphTRPC5
AnoTRPV6	SphTRPV6
AnoTRPM4	SphTRPM4
AnoTRPM5	SphTRPM5
AnoTRPP1L3	SphTRPP1L3
AnoTRPPREJL	SphTRPPREJL
AnoTRPP2L2	ZooTRPP2L2
AnoTRPM3	ZooTRPM3
AnoTRPV2	ZooTRPM8
AnoTRPML3	ZooTRPML3
AnoTRPML2	ZooTRPML2
AnoTRPML1	ZooTRPML1
AnoTRPM7	ZooTRPM7
AnoTRPC4	ZooTRPC4
AnoTRPM2	ZooTRPM2
AnoTRPM6	ZooTRPM6
AnoTRPC1	ZooTRPC1
AnoTRPC3	ZooTRPC3
AnoTRPV3	ZooTRPV3
AnoTRPM1	ZooTRPM1
AnoTRPA1	ZooTRPA1
AnoTRPC2L	ZooTRPC2
AnoTRPC6	ZooTRPC6
AnoTRPM8	ZooTRPM8
AnoTRPP1L2	ZooTRPP1L2
AnoTRPP2L1	ZooTRPP2L1
AnoTRPV1	ZooTRPV1L
AnoTRPC7	ZooTRPC7
AnoTRPC5	ZooTRPC5
AnoTRPV6	ZooTRPV6L
AnoTRPM4	ZooTRPM4
AnoTRPM5	ZooTRPM5
AnoTRPV5	ZooTRPV6L
AnoTRPPREJL	ZooTRPPREJL
