# Supplementary material for: Genome-Wide Identification and Phylogenetic Analysis of TRP Gene Family Members in Saurian
Source: Animals (Basel). 2022 Dec 19;12(24):3593. doi: 10.3390/ani12243593 (PMC9774356; doi:10.3390/ani12243593)
Supplement: Supplementary file 1 [file animals-12-03593-s001.zip › Table S4.xlsx]

## Sheet: Sheet1
Gene 1	Chr	star	end	Gene 2	Chr	star	end
LacTRPP2L2	Lac02	57033441	57064123	LacTRPP2	Lac09	59460631	59477440
LacTRPM3	Lac11	60288919	60427200	LacTRPM1	Lac13	2416893	2469096
PodTRPC7	Pod02	58692601	58801499	PodTRPP2L1	Pod05	11606545	11651464
PodTRPM3	Pod11	63661259	63989994	PodTRPM1	Pod14	2836020	2930485
SceTRPM3	Sce02	243864432	244323673	SceTRPM1	Sce06	149174066	149220271
SphTRPC7	Sph03	85868106	86012087	SphTRPC3	Sph10	59009313	59053292
SphTRPM3	Sph07	76750691	77055806	SphTRPM1	Sph17	9399276	9468867
SphTRPV4	Sph13	56936523	56959276	SphTRPV2	Sph16	8337834	8366342
ZooTRPC7	Zoo02	54714366	54819923	ZooTRPP2L1	Zoo14	10604688	10643767
ZooTRPM1	Zoo11	49508458	49585154	ZooTRPM6	Zoo18	1225575	1321043
AnoTRPM5	Ano01	69393161	69509697	LacTRPM5	Lac01	71969123	72004635
AnoTRPM8	Ano01	119289837	119365193	LacTRPM8	Lac01	133529788	133589473
AnoTRPP2L2	Ano02	142234553	142275630	LacTRPP2L2	Lac02	57033441	57064123
AnoTRPP2L2	Ano02	142234553	142275630	LacTRPP2	Lac09	59460631	59477440
AnoTRPM6	Ano02	46935424	47006407	LacTRPM6	Lac11	58735404	58826683
AnoTRPM3	Ano02	48833248	48994893	LacTRPM3	Lac11	60288919	60427200
AnoTRPM3	Ano02	48833248	48994893	LacTRPM1	Lac13	2416893	2469096
AnoTRPML1	Ano02	79968798	79998690	LacTRPPM1	Lac16	30502034	30522437
AnoTRPC4	Ano02	82098204	82274402	LacTRPC4	Lac16	28903296	28971389
AnoTRPC6	Ano03	192700130	192785700	LacTRPC6	Lac04	17972165	18040703
AnoTRPC1	Ano03	21732909	21760083	LacTRPC1	Lac05	69582312	69603571
AnoTRPM2	Ano03	33691332	33741514	LacTRPM2	Lac05	59092011	59126937
AnoTRPA1	Ano04	33024069	33063093	LacTRPA1	Lac07	55178760	55204082
AnoTRPC3	Ano05	138927178	139007727	LacTRPC3	Lac09	46387641	46446870
AnoTRPM4	Ano06	79823645	79844692	LacTRPM4	Lac14	35584342	35617247
AnoTRPP1L2	AnoC	5745038	5791657	LacTRPP1L2	Lac08	46579809	46633889
AnoTRPM5	Ano01	69393161	69509697	PodTRPM5	Pod01	75783310	75819950
AnoTRPM8	Ano01	119289837	119365193	PodTRPM8	Pod01	133701996	133767738
AnoTRPP2L2	Ano02	142234553	142275630	PodTRPP2L2	Pod02	59748524	59780157
AnoTRPM6	Ano02	46935424	47006407	PodTRPM6	Pod11	62254046	62331996
AnoTRPM3	Ano02	48833248	48994893	PodTRPM3	Pod11	63661259	63989994
AnoTRPM3	Ano02	48833248	48994893	PodTRPM1	Pod14	2836020	2930485
AnoTRPML1	Ano02	79968798	79998690	PodTRPMLl	Pod17	32427846	32450279
AnoTRPC4	Ano02	82098204	82274402	PodTRPC4	Pod17	30744851	30810904
AnoTRPC6	Ano03	192700130	192785700	PodTRPC6	Pod04	20352870	20423101
AnoTRPC1	Ano03	21732909	21760083	PodTRPC1	Pod05	72555493	72580073
AnoTRPM2	Ano03	33691332	33741514	PodTRPM2	Pod05	61586390	61625496
AnoTRPA1	Ano04	33024069	33063093	PodTRPA1	Pod07	34391652	34423204
AnoTRPP2	Ano05	45599353	45616234	PodTRPP2L1	Pod05	11606545	11651464
AnoTRPC3	Ano05	138927178	139007727	PodTRPC3	Pod09	49350359	49409293
AnoTRPM4	Ano06	79823645	79844692	PodTRPM4	Pod13	17675850	17720569
AnoTRPP1L2	AnoC	5745038	5791657	PodTRPP1L2	Pod08	41726100	41774784
AnoTRPM8	Ano01	119289837	119365193	SceTRPM8	Sce01	167139920	167208754
AnoTRPM5	Ano01	69393161	69509697	SceTRPM5	Sce01	269428311	269488764
AnoTRPP2L2	Ano02	142234553	142275630	SceTRPP2L2	Sce02	95030910	95063531
AnoTRPML1	Ano02	79968798	79998690	SceTRPML1	Sce02	228376468	228393014
AnoTRPC4	Ano02	82098204	82274402	SceTRPC4	Sce02	230529916	230721687
AnoTRPM6	Ano02	46935424	47006407	SceTRPM6	Sce02	246028377	246130502
AnoTRPM3	Ano02	48833248	48994893	SceTRPM3	Sce02	243864432	244323673
AnoTRPM3	Ano02	48833248	48994893	SceTRPM1	Sce06	149174066	149220271
AnoTRPC1	Ano03	21732909	21760083	SceTRPC1	Sce03	235808074	235841947
AnoTRPM2	Ano03	33691332	33741514	SceTRPM2	Sce03	219551296	219606184
AnoTRPC6	Ano03	192700130	192785700	SceTRPC6	Sce03	21469493	21593036
AnoTRPA1	Ano04	33024069	33063093	SceTRPA1	Sce04	207525210	207589776
AnoTRPC3	Ano05	138927178	139007727	SceTRPC3	Sce05	159520904	159584600
AnoTRPM4	Ano06	79823645	79844692	SceTRPM4	Sce06	98128631	98164386
AnoTRPP1L2	AnoC	5745038	5791657	SceTRPP1L2	Sce08	5063823	5104238
AnoTRPM5	Ano01	69393161	69509697	ZooTRPM5	Zoo01	71111070	71153154
AnoTRPM8	Ano01	119289837	119365193	ZooTRPM8	Zoo01	128781984	128842843
AnoTRPP2L2	Ano02	142234553	142275630	ZooTRPP2L2	Zoo02	55771090	55809302
AnoTRPM3	Ano02	48833248	48994893	ZooTRPM1	Zoo11	49508458	49585154
AnoTRPML1	Ano02	79968798	79998690	ZooTRPML1	Zoo16	31076205	31097737
AnoTRPC4	Ano02	82098204	82274402	ZooTRPC4	Zoo16	29457636	29522089
AnoTRPM6	Ano02	46935424	47006407	ZooTRPM6	Zoo18	1225575	1321043
AnoTRPC6	Ano03	192700130	192785700	ZooTRPC6	Zoo05	16546528	16616182
AnoTRPC1	Ano03	21732909	21760083	ZooTRPC1	Zoo12	23210749	23233878
AnoTRPM2	Ano03	33691332	33741514	ZooTRPM2	Zoo12	12669721	12707260
AnoTRPA1	Ano04	33024069	33063093	ZooTRPA1	Zoo08	48300738	48340223
AnoTRPC3	Ano05	138927178	139007727	ZooTRPC3	Zoo04	18471955	18529316
AnoTRPP2	Ano05	45599353	45616234	ZooTRPP2L1	Zoo14	10604688	10643767
AnoTRPM4	Ano06	79823645	79844692	ZooTRPM4	Zoo13	14483525	14528880
AnoTRPP1L2	AnoC	5745038	5791657	ZooTRPP1L2	Zoo06	47852408	47907913
LacTRPM5	Lac01	71969123	72004635	PodTRPM5	Pod01	75783310	75819950
LacTRPM8	Lac01	133529788	133589473	PodTRPM8	Pod01	133701996	133767738
LacTRPC7	Lac02	55991367	56088130	PodTRPC7	Pod02	58692601	58801499
LacTRPP2L2	Lac02	57033441	57064123	PodTRPP2L2	Pod02	59748524	59780157
LacTRPP2L2	Lac02	57033441	57064123	PodTRPP2L1	Pod05	11606545	11651464
LacTRPC2L	Lac04	2773115	2796825	PodTRPC2L	Pod04	4756842	4781791
LacTRPC6	Lac04	17972165	18040703	PodTRPC6	Pod04	20352870	20423101
LacTRPPREJL	Lac05	1742329	1750100	PodTRPPREJL	Pod05	1851195	1859028
LacTRPM2	Lac05	59092011	59126937	PodTRPM2	Pod05	61586390	61625496
LacTRPC1	Lac05	69582312	69603571	PodTRPC1	Pod05	72555493	72580073
LacTRPP2L1	Lac05	13375811	13410031	PodTRPP2L1	Pod05	11606545	11651464
LacTRPM3	Lac06	26683442	26705469	PodTRPML3	Pod06	27747045	27769235
LacTRPA1	Lac07	55178760	55204082	PodTRPA1	Pod07	34391652	34423204
LacTRPP1L3	Lac08	40273401	40289290	PodTRPP1L3	Pod08	48151856	48170942
LacTRPP1L2	Lac08	46579809	46633889	PodTRPP1L2	Pod08	41726100	41774784
LacTRPC3	Lac09	46387641	46446870	PodTRPC3	Pod09	49350359	49409293
LacTRPM6	Lac11	58735404	58826683	PodTRPM6	Pod11	62254046	62331996
LacTRPM3	Lac11	60288919	60427200	PodTRPM3	Pod11	63661259	63989994
LacTRPM3	Lac11	60288919	60427200	PodTRPM1	Pod14	2836020	2930485
LacTRPM1	Lac13	2416893	2469096	PodTRPM6	Pod11	62254046	62331996
LacTRPM1	Lac13	2416893	2469096	PodTRPM1	Pod14	2836020	2930485
LacTRPM7	Lac13	13491051	13561873	PodTRPM7	Pod14	14304511	14377935
LacTRPV4	Lac14	50560587	50610123	PodTRPV4	Pod13	7300803	7352966
LacTRPM4	Lac14	35584342	35617247	PodTRPM4	Pod13	17675850	17720569
LacTRPV3	Lac15	40842868	40876378	PodTRPV1	Pod15	3160232	3178907
LacTRPC4	Lac16	28903296	28971389	PodTRPC4	Pod17	30744851	30810904
LacTRPPM1	Lac16	30502034	30522437	PodTRPMLl	Pod17	32427846	32450279
LacTRPV6L	Lac16	19812408	19845729	PodTRPV6	Pod17	9588736	9661104
LacTRPC5	LacZ	22279968	22444623	PodTRPC5	PodZ	23855869	24038528
LacTRPM8	Lac01	133529788	133589473	SphTRPM8	Sph01	176118088	176165929
LacTRPM5	Lac01	71969123	72004635	SphTRPM5	Sph02	82093619	82162881
LacTRPC7	Lac02	55991367	56088130	SphTRPC7	Sph03	85868106	86012087
LacTRPP2L2	Lac02	57033441	57064123	SphTRPP2L2	Sph03	84409163	84435347
LacTRPC6	Lac04	17972165	18040703	SphTRPC6	Sph04	22842477	22946291
LacTRPC2L	Lac04	2773115	2796825	SphTRPC2L	Sph04	7288237	7327405
LacTRPP2L1	Lac05	13375811	13410031	SphTRPP2L1	Sph08	9704107	9751673
LacTRPM2	Lac05	59092011	59126937	SphTRPM2	Sph08	69896434	69943570
LacTRPC1	Lac05	69582312	69603571	SphTRPC1	Sph08	82950920	82981366
LacTRPPREJL	Lac05	1742329	1750100	SphTRPPREJL	Sph14	31635289	31642995
LacTRPM3	Lac06	26683442	26705469	SphTRPML3	Sph05	47696301	47713538
LacTRPA1	Lac07	55178760	55204082	SphTRPA1	Sph09	61809888	61856134
LacTRPP1L2	Lac08	40258523	40269437	SphTRPP1L3	Sph14	25987251	26006237
LacTRPP1L2	Lac08	46579809	46633889	SphTRPP1L2	Sph14	5965440	6018244
LacTRPC3	Lac09	46387641	46446870	SphTRPC3	Sph10	59009313	59053292
LacTRPM6	Lac11	58735404	58826683	SphTRPM6	Sph07	74915614	75013590
LacTRPM3	Lac11	60288919	60427200	SphTRPM3	Sph07	76750691	77055806
LacTRPM3	Lac11	60288919	60427200	SphTRPM1	Sph17	9399276	9468867
LacTRPM1	Lac13	2416893	2469096	SphTRPM6	Sph07	74915614	75013590
LacTRPM7	Lac13	13491051	13561873	SphTRPM7	Sph17	17852201	17924477
LacTRPM1	Lac13	2416893	2469096	SphTRPM1	Sph17	9399276	9468867
LacTRPV4	Lac14	50560587	50610123	SphTRPV4	Sph13	56936523	56959276
LacTRPM4	Lac14	35584342	35617247	SphTRPM4	Sph15	18981015	19020920
LacTRPV3	Lac15	40842868	40876378	SphTRPV1	Sph16	6846539	6878067
LacTRPV6L	Lac16	19812408	19845729	SphTRPV6L	Sph07	96950249	96980392
LacTRPC4	Lac16	28903296	28971389	SphTRPC4	Sph07	123986866	124075606
LacTRPC5	LacZ	22279968	22444623	SphTRPC5	Sph13	3277195	3527846
LacTRPM5	Lac01	71969123	72004635	ZooTRPM5	Zoo01	71111070	71153154
LacTRPM8	Lac01	133529788	133589473	ZooTRPM8	Zoo01	128781984	128842843
LacTRPC7	Lac02	55991367	56088130	ZooTRPC7	Zoo02	54714366	54819923
LacTRPP2L2	Lac02	57033441	57064123	ZooTRPP2L2	Zoo02	55771090	55809302
LacTRPC7	Lac02	55991367	56088130	ZooTRPP2L1	Zoo14	10604688	10643767
LacTRPC2L	Lac04	2773115	2796825	ZooTRPC2L	Zoo05	2444319	2472303
LacTRPC6	Lac04	17972165	18040703	ZooTRPC6	Zoo05	16546528	16616182
LacTRPM2	Lac05	59092011	59126937	ZooTRPM2	Zoo12	12669721	12707260
LacTRPC1	Lac05	69582312	69603571	ZooTRPC1	Zoo12	23210749	23233878
LacTRPPREJL	Lac05	1742329	1750100	ZooTRPPREJL	Zoo14	1755672	1763748
LacTRPP2L1	Lac05	13375811	13410031	ZooTRPP2L1	Zoo14	10604688	10643767
LacTRPM3	Lac06	26683442	26705469	ZooTRPML2	Zoo07	68151332	68171250
LacTRPA1	Lac07	55178760	55204082	ZooTRPA1	Zoo08	48300738	48340223
LacTRPP1L3	Lac08	40273401	40289290	ZooTRPP1L3	Zoo06	54203630	54222112
LacTRPP1L2	Lac08	46579809	46633889	ZooTRPP1L2	Zoo06	47852408	47907913
LacTRPP2	Lac09	59460631	59477440	ZooTRPP2L2	Zoo02	55771090	55809302
LacTRPC3	Lac09	46387641	46446870	ZooTRPC3	Zoo04	18471955	18529316
LacTRPM3	Lac11	60288919	60427200	ZooTRPM1	Zoo11	49508458	49585154
LacTRPM6	Lac11	58735404	58826683	ZooTRPM6	Zoo18	1225575	1321043
LacTRPM1	Lac13	2416893	2469096	ZooTRPM1	Zoo11	49508458	49585154
LacTRPM7	Lac13	13491051	13561873	ZooTRPM7	Zoo11	39148882	39204491
LacTRPM1	Lac13	2416893	2469096	ZooTRPM6	Zoo18	1225575	1321043
LacTRPV4	Lac14	50560587	50610123	ZooTRPV4	Zoo13	508918	563572
LacTRPM4	Lac14	35584342	35617247	ZooTRPM4	Zoo13	14483525	14528880
LacTRPV3	Lac15	40842868	40876378	ZooTRPV1L	Zoo15	3158431	3175253
LacTRPV6L	Lac16	19812408	19845729	ZooTRPV6L	Zoo16	19896890	19929179
LacTRPC4	Lac16	28903296	28971389	ZooTRPC4	Zoo16	29457636	29522089
LacTRPPM1	Lac16	30502034	30522437	ZooTRPML1	Zoo16	31076205	31097737
LacTRPC5	LacZ	22279968	22444623	ZooTRPC5	Zoo04	93173887	93336114
PodTRPM8	Pod01	133701996	133767738	SphTRPM8	Sph01	176118088	176165929
PodTRPM5	Pod01	75783310	75819950	SphTRPM5	Sph02	82093619	82162881
PodTRPC7	Pod02	58692601	58801499	SphTRPC7	Sph03	85868106	86012087
PodTRPP2L2	Pod02	59748524	59780157	SphTRPP2L2	Sph03	84409163	84435347
PodTRPC6	Pod04	20352870	20423101	SphTRPC6	Sph04	22842477	22946291
PodTRPC2L	Pod04	4756842	4781791	SphTRPC2L	Sph04	7288237	7327405
PodTRPP2L1	Pod05	11606545	11651464	SphTRPP2L2	Sph03	84409163	84435347
PodTRPM2	Pod05	61586390	61625496	SphTRPM2	Sph08	69896434	69943570
PodTRPC1	Pod05	72555493	72580073	SphTRPC1	Sph08	82950920	82981366
PodTRPP2L1	Pod05	11606545	11651464	SphTRPP2L1	Sph08	9704107	9751673
PodTRPPREJL	Pod05	1851195	1859028	SphTRPPREJL	Sph14	31635289	31642995
PodTRPML3	Pod06	27747045	27769235	SphTRPML3	Sph05	47696301	47713538
PodTRPA1	Pod07	34391652	34423204	SphTRPA1	Sph09	61809888	61856134
PodTRPP1L3	Pod08	48151856	48170942	SphTRPP1L3	Sph14	25987251	26006237
PodTRPP1L2	Pod08	41726100	41774784	SphTRPP1L2	Sph14	5965440	6018244
PodTRPC3	Pod09	49350359	49409293	SphTRPC3	Sph10	59009313	59053292
PodTRPM6	Pod11	62254046	62331996	SphTRPM6	Sph07	74915614	75013590
PodTRPM3	Pod11	63661259	63989994	SphTRPM3	Sph07	76750691	77055806
PodTRPM3	Pod11	63661259	63989994	SphTRPM1	Sph17	9399276	9468867
PodTRPV4	Pod13	7300803	7352966	SphTRPV4	Sph13	56936523	56959276
PodTRPM4	Pod13	17675850	17720569	SphTRPM4	Sph15	18981015	19020920
PodTRPM1	Pod14	2836020	2930485	SphTRPM6	Sph07	74915614	75013590
PodTRPM7	Pod14	14304511	14377935	SphTRPM7	Sph17	17852201	17924477
PodTRPM1	Pod14	2836020	2930485	SphTRPM1	Sph17	9399276	9468867
PodTRPV1	Pod15	3160232	3178907	SphTRPV1	Sph16	6846539	6878067
PodTRPC4	Pod17	30744851	30810904	SphTRPC4	Sph07	123986866	124075606
PodTRPV6	Pod17	9588736	9661104	SphTRPV6L	Sph07	96950249	96980392
PodTRPC5	PodZ	23855869	24038528	SphTRPC5	Sph13	3277195	3527846
LacTRPM5	Lac01	71969123	72004635	SceTRPM5	Sce01	269428311	269488764
LacTRPM8	Lac01	133529788	133589473	SceTRPM8	Sce01	167139920	167208754
LacTRPC7	Lac02	55991367	56088130	SceTRPC7	Sce02	96728502	96918295
LacTRPP2L2	Lac02	57033441	57064123	SceTRPP2L2	Sce02	95030910	95063531
LacTRPC6	Lac04	17972165	18040703	SceTRPC6	Sce03	21469493	21593036
LacTRPC2L	Lac04	2802887	2861586	SceTRPC2	Sce03	794301	814190
LacTRPM2	Lac05	59092011	59126937	SceTRPM2	Sce03	219551296	219606184
LacTRPC1	Lac05	69582312	69603571	SceTRPC1	Sce03	235808074	235841947
LacTRPP2L1	Lac05	13375811	13410031	SceTRPP2L1	Sce03	146658661	146814614
LacTRPPREJL	Lac05	1742329	1750100	SceTRPPREJL	Sce05	103674563	103691905
LacTRPM3	Lac06	26683442	26705469	SceTRPML2	Sce04	101545227	101606986
LacTRPA1	Lac07	55178760	55204082	SceTRPA1	Sce04	207525210	207589776
LacTRPP1L3	Lac08	40273401	40289290	SceTRPP1L3	Sce08	23101640	23119021
LacTRPP1L2	Lac08	46579809	46633889	SceTRPP1L2	Sce08	5063823	5104238
LacTRPP2	Lac09	59460631	59477440	SceTRPP2L2	Sce02	95030910	95063531
LacTRPC3	Lac09	46387641	46446870	SceTRPC3	Sce05	159520904	159584600
LacTRPM6	Lac11	58735404	58826683	SceTRPM6	Sce02	246028377	246130502
LacTRPM3	Lac11	60288919	60427200	SceTRPM3	Sce02	243864432	244323673
LacTRPM3	Lac11	60288919	60427200	SceTRPM1	Sce06	149174066	149220271
LacTRPM1	Lac13	2416893	2469096	SceTRPM6	Sce02	246028377	246130502
LacTRPM7	Lac13	13491051	13561873	SceTRPM7	Sce06	160145868	160217167
LacTRPM1	Lac13	2416893	2469096	SceTRPM1	Sce06	149174066	149220271
LacTRPM4	Lac14	35584342	35617247	SceTRPM4	Sce06	98128631	98164386
LacTRPV3	Lac15	40842868	40876378	SceTRPV1L2	Sce11	7051375	7063090
LacTRPV2L	Lac15	41042188	41053448	SceTRPV2L	Sce11	7140878	7167570
LacTRPV3	Lac15	40842868	40876378	SceTRPV2L	Sce11	7140878	7167570
LacTRPV6L	Lac16	19812408	19845729	SceTRPV6L	Sce02	222124826	222252235
LacTRPC4	Lac16	28903296	28971389	SceTRPC4	Sce02	230529916	230721687
LacTRPPM1	Lac16	30502034	30522437	SceTRPML1	Sce02	228376468	228393014
LacTRPC5	LacZ	22279968	22444623	SceTRPC5	Sce07	48865470	48978312
PodTRPM8	Pod01	133701996	133767738	SceTRPM8	Sce01	167139920	167208754
PodTRPM5	Pod01	75783310	75819950	SceTRPM5	Sce01	269428311	269488764
PodTRPC7	Pod02	58692601	58801499	SceTRPC7	Sce02	96728502	96918295
PodTRPP2L2	Pod02	59748524	59780157	SceTRPP2L2	Sce02	95030910	95063531
PodTRPC6	Pod04	20352870	20423101	SceTRPC6	Sce03	21469493	21593036
PodTRPC2L	Pod04	4756842	4781791	SceTRPC2L	Sce03	816068	833312
PodTRPP2L1	Pod05	11606545	11651464	SceTRPP2L2	Sce02	95030910	95063531
PodTRPP2L1	Pod05	11606545	11651464	SceTRPP2L1	Sce03	146658661	146814614
PodTRPM2	Pod05	61586390	61625496	SceTRPM2	Sce03	219551296	219606184
PodTRPC1	Pod05	72555493	72580073	SceTRPC1	Sce03	235808074	235841947
PodTRPML3	Pod06	27747045	27769235	SceTRPML2	Sce04	101545227	101606986
PodTRPA1	Pod07	34391652	34423204	SceTRPA1	Sce04	207525210	207589776
PodTRPP1L2	Pod08	41726100	41774784	SceTRPP1L2	Sce08	5063823	5104238
PodTRPP1L3	Pod08	48151856	48170942	SceTRPP1L3	Sce08	23101640	23119021
PodTRPC3	Pod09	49350359	49409293	SceTRPC3	Sce05	159520904	159584600
PodTRPM6	Pod11	62254046	62331996	SceTRPM6	Sce02	246028377	246130502
PodTRPM3	Pod11	63661259	63989994	SceTRPM3	Sce02	243864432	244323673
PodTRPM3	Pod11	63661259	63989994	SceTRPM1	Sce06	149174066	149220271
PodTRPM4	Pod13	17675850	17720569	SceTRPM4	Sce06	98128631	98164386
PodTRPM1	Pod14	2836020	2930485	SceTRPM6	Sce02	246028377	246130502
PodTRPM7	Pod14	14304511	14377935	SceTRPM7	Sce06	160145868	160217167
PodTRPM1	Pod14	2836020	2930485	SceTRPM1	Sce06	149174066	149220271
PodTRPV1	Pod15	3160232	3178907	SceTRPV2L	Sce11	7140878	7167570
PodTRPV2L	Pod15	2937463	2958081	SceTRPV2L	Sce11	7140878	7167570
PodTRPV1	Pod15	3160232	3178907	SceTRPV1L2	Sce11	7051375	7063090
PodTRPV6	Pod17	9588736	9661104	SceTRPV6L	Sce02	222124826	222252235
PodTRPC4	Pod17	30744851	30810904	SceTRPC4	Sce02	230529916	230721687
PodTRPMLl	Pod17	32427846	32450279	SceTRPML1	Sce02	228376468	228393014
PodTRPC5	PodZ	23855869	24038528	SceTRPC5	Sce07	48865470	48978312
SceTRPM8	Sce01	167139920	167208754	SphTRPM8	Sph01	176118088	176165929
SceTRPM5	Sce01	269428311	269488764	SphTRPM5	Sph02	82093619	82162881
SceTRPP2L2	Sce02	95030910	95063531	SphTRPP2L2	Sph03	84409163	84435347
SceTRPC7	Sce02	96728502	96918295	SphTRPC7	Sph03	85868106	86012087
SceTRPM3	Sce02	243864432	244323673	SphTRPM3	Sph07	76750691	77055806
SceTRPM6	Sce02	246028377	246130502	SphTRPM6	Sph07	74915614	75013590
SceTRPV6L	Sce02	222124826	222252235	SphTRPV6L	Sph07	96950249	96980392
SceTRPC4	Sce02	230529916	230721687	SphTRPC4	Sph07	123986866	124075606
SceTRPM6	Sce02	246028377	246130502	SphTRPM1	Sph17	9399276	9468867
SceTRPC6	Sce03	21469493	21593036	SphTRPC6	Sph04	22842477	22946291
SceTRPC2L	Sce03	816068	833312	SphTRPC2L	Sph04	7288237	7327405
SceTRPM2	Sce03	219551296	219606184	SphTRPM2	Sph08	69896434	69943570
SceTRPC1	Sce03	235808074	235841947	SphTRPC1	Sph08	82950920	82981366
SceTRPP2L1	Sce03	146658661	146814614	SphTRPP2L1	Sph08	9704107	9751673
SceTRPML2	Sce04	101545227	101606986	SphTRPML3	Sph05	47696301	47713538
SceTRPA1	Sce04	207525210	207589776	SphTRPA1	Sph09	61809888	61856134
SceTRPC3	Sce05	159520904	159584600	SphTRPC3	Sph10	59009313	59053292
SceTRPPREJL	Sce05	103674563	103691905	SphTRPPREJL	Sph14	31635289	31642995
SceTRPM1	Sce06	149174066	149220271	SphTRPM3	Sph07	76750691	77055806
SceTRPM4	Sce06	98128631	98164386	SphTRPM4	Sph15	18981015	19020920
SceTRPM1	Sce06	149174066	149220271	SphTRPM1	Sph17	9399276	9468867
SceTRPM7	Sce06	160145868	160217167	SphTRPM7	Sph17	17852201	17924477
SceTRPC5	Sce07	48865470	48978312	SphTRPC5	Sph13	3277195	3527846
SceTRPP1L2	Sce08	23089911	23101508	SphTRPP1L3	Sph14	25987251	26006237
SceTRPP1L2	Sce08	5063823	5104238	SphTRPP1L2	Sph14	5965440	6018244
SceTRPV2L	Sce11	7140878	7167570	SphTRPV1	Sph16	6846539	6878067
SceTRPM8	Sce01	167139920	167208754	ZooTRPM8	Zoo01	128781984	128842843
SceTRPM5	Sce01	269428311	269488764	ZooTRPM5	Zoo01	71111070	71153154
SceTRPP2L2	Sce02	95030910	95063531	ZooTRPP2L2	Zoo02	55771090	55809302
SceTRPC7	Sce02	96728502	96918295	ZooTRPC7	Zoo02	54714366	54819923
SceTRPM6	Sce02	246028377	246130502	ZooTRPM1	Zoo11	49508458	49585154
SceTRPP2L2	Sce02	95030910	95063531	ZooTRPP2L1	Zoo14	10604688	10643767
SceTRPV6L	Sce02	222124826	222252235	ZooTRPV6L	Zoo16	19896890	19929179
SceTRPC4	Sce02	230529916	230721687	ZooTRPC4	Zoo16	29457636	29522089
SceTRPM6	Sce02	246028377	246130502	ZooTRPM6	Zoo18	1225575	1321043
SceTRPC6	Sce03	21469493	21593036	ZooTRPC6	Zoo05	16546528	16616182
SceTRPC2L	Sce03	816068	833312	ZooTRPC2L	Zoo05	2444319	2472303
SceTRPM2	Sce03	219551296	219606184	ZooTRPM2	Zoo12	12669721	12707260
SceTRPC1	Sce03	235808074	235841947	ZooTRPC1	Zoo12	23210749	23233878
SceTRPML2	Sce04	101545227	101606986	ZooTRPML2	Zoo07	68151332	68171250
SceTRPA1	Sce04	207525210	207589776	ZooTRPA1	Zoo08	48300738	48340223
SceTRPC3	Sce05	159520904	159584600	ZooTRPC3	Zoo04	18471955	18529316
SceTRPM1	Sce06	149174066	149220271	ZooTRPM1	Zoo11	49508458	49585154
SceTRPM7	Sce06	160145868	160217167	ZooTRPM7	Zoo11	39148882	39204491
SceTRPM4	Sce06	98128631	98164386	ZooTRPM4	Zoo13	14483525	14528880
SceTRPC5	Sce07	48865470	48978312	ZooTRPC5	Zoo04	93173887	93336114
SceTRPP1L2	Sce08	5063823	5104238	ZooTRPP1L2	Zoo06	47852408	47907913
SceTRPP1L3	Sce08	23101640	23119021	ZooTRPP1L3	Zoo06	54203630	54222112
SceTRPV2L	Sce11	7140878	7167570	ZooTRPV1L	Zoo15	3158431	3175253
SceTRPV1L	Sce11	7051375	7063090	ZooTRPV1L	Zoo15	3158431	3175253
SceTRPV2L	Sce11	7140878	7167570	ZooTRPV2L2	Zoo15	2949909	2968197
PodTRPM5	Pod01	75783310	75819950	ZooTRPM5	Zoo01	71111070	71153154
PodTRPM8	Pod01	133701996	133767738	ZooTRPM8	Zoo01	128781984	128842843
PodTRPC7	Pod02	58692601	58801499	ZooTRPC7	Zoo02	54714366	54819923
PodTRPP2L2	Pod02	59748524	59780157	ZooTRPP2L2	Zoo02	55771090	55809302
PodTRPC7	Pod02	58692601	58801499	ZooTRPP2L1	Zoo14	10604688	10643767
PodTRPC6	Pod04	20352870	20423101	ZooTRPC6	Zoo05	16546528	16616182
PodTRPC2L	Pod04	4756842	4781791	ZooTRPC2L	Zoo05	2444319	2472303
PodTRPM2	Pod05	61586390	61625496	ZooTRPM2	Zoo12	12669721	12707260
PodTRPC1	Pod05	72555493	72580073	ZooTRPC1	Zoo12	23210749	23233878
PodTRPP2L1	Pod05	11606545	11651464	ZooTRPP2L1	Zoo14	10604688	10643767
PodTRPML3	Pod06	27747045	27769235	ZooTRPML2	Zoo07	68151332	68171250
PodTRPA1	Pod07	34391652	34423204	ZooTRPA1	Zoo08	48300738	48340223
PodTRPP1L2	Pod08	41726100	41774784	ZooTRPP1L2	Zoo06	47852408	47907913
PodTRPP1L3	Pod08	48151856	48170942	ZooTRPP1L3	Zoo06	54203630	54222112
PodTRPC3	Pod09	49350359	49409293	ZooTRPC3	Zoo04	18471955	18529316
PodTRPM3	Pod11	63661259	63989994	ZooTRPM1	Zoo11	49508458	49585154
PodTRPM6	Pod11	62254046	62331996	ZooTRPM6	Zoo18	1225575	1321043
PodTRPM4	Pod13	17675850	17720569	ZooTRPM4	Zoo13	14483525	14528880
PodTRPM1	Pod14	2836020	2930485	ZooTRPM1	Zoo11	49508458	49585154
PodTRPM7	Pod14	14304511	14377935	ZooTRPM7	Zoo11	39148882	39204491
PodTRPV1	Pod15	3160232	3178907	ZooTRPV1L	Zoo15	3158431	3175253
PodTRPC4	Pod17	30744851	30810904	ZooTRPC4	Zoo16	29457636	29522089
PodTRPMLl	Pod17	32427846	32450279	ZooTRPML1	Zoo16	31076205	31097737
PodTRPV6	Pod17	9588736	9661104	ZooTRPV6L	Zoo16	19896890	19929179
PodTRPC5	PodZ	23855869	24038528	ZooTRPC5	Zoo04	93173887	93336114
SphTRPM8	Sph01	176118088	176165929	ZooTRPM8	Zoo01	128781984	128842843
SphTRPM5	Sph02	82093619	82162881	ZooTRPM5	Zoo01	71111070	71153154
SphTRPP2L2	Sph03	84409163	84435347	ZooTRPP2L2	Zoo02	55771090	55809302
SphTRPC7	Sph03	85868106	86012087	ZooTRPC7	Zoo02	54714366	54819923
SphTRPC7	Sph03	85868106	86012087	ZooTRPP2L1	Zoo14	10604688	10643767
SphTRPC6	Sph04	22842477	22946291	ZooTRPC6	Zoo05	16546528	16616182
SphTRPC2L	Sph04	7288237	7327405	ZooTRPC2L	Zoo05	2444319	2472303
SphTRPML3	Sph05	47696301	47713538	ZooTRPML2	Zoo07	68151332	68171250
SphTRPM3	Sph07	76750691	77055806	ZooTRPM1	Zoo11	49508458	49585154
SphTRPV6L	Sph07	96950249	96980392	ZooTRPV6L	Zoo16	19896890	19929179
SphTRPC4	Sph07	123986866	124075606	ZooTRPC4	Zoo16	29457636	29522089
SphTRPM6	Sph07	74915614	75013590	ZooTRPM6	Zoo18	1225575	1321043
SphTRPM2	Sph08	69896434	69943570	ZooTRPM2	Zoo12	12669721	12707260
SphTRPC1	Sph08	82950920	82981366	ZooTRPC1	Zoo12	23210749	23233878
SphTRPP2L1	Sph08	9704107	9751673	ZooTRPP2L1	Zoo14	10604688	10643767
SphTRPA1	Sph09	61809888	61856134	ZooTRPA1	Zoo08	48300738	48340223
SphTRPC3	Sph10	59009313	59053292	ZooTRPC3	Zoo04	18471955	18529316
SphTRPC5	Sph13	3277195	3527846	ZooTRPC5	Zoo04	93173887	93336114
SphTRPV4	Sph13	56936523	56959276	ZooTRPV4	Zoo13	508918	563572
SphTRPP1L2	Sph14	5965440	6018244	ZooTRPP1L2	Zoo06	47852408	47907913
SphTRPP1L3	Sph14	25987251	26006237	ZooTRPP1L3	Zoo06	54203630	54222112
SphTRPPREJL	Sph14	31635289	31642995	ZooTRPPREJL	Zoo14	1755672	1763748
SphTRPM4	Sph15	18981015	19020920	ZooTRPM4	Zoo13	14483525	14528880
SphTRPV1	Sph16	6846539	6878067	ZooTRPV1L	Zoo15	3158431	3175253
SphTRPM1	Sph17	9399276	9468867	ZooTRPM1	Zoo11	49508458	49585154
SphTRPM7	Sph17	17852201	17924477	ZooTRPM7	Zoo11	39148882	39204491
AnoTRPM8	Ano01	119289837	119365193	SphTRPM8	Sph01	176118088	176165929
AnoTRPM5	Ano01	69393161	69509697	SphTRPM5	Sph02	82093619	82162881
AnoTRPP2L2	Ano02	142234553	142275630	SphTRPP2L2	Sph03	84409163	84435347
AnoTRPM6	Ano02	46935424	47006407	SphTRPM6	Sph07	74915614	75013590
AnoTRPM3	Ano02	48833248	48994893	SphTRPM3	Sph07	76750691	77055806
AnoTRPC4	Ano02	82098204	82274402	SphTRPC4	Sph07	123986866	124075606
AnoTRPM3	Ano02	48833248	48994893	SphTRPM1	Sph17	9399276	9468867
AnoTRPC6	Ano03	192700130	192785700	SphTRPC6	Sph04	22842477	22946291
AnoTRPC1	Ano03	21732909	21760083	SphTRPC1	Sph08	82950920	82981366
AnoTRPM2	Ano03	33691332	33741514	SphTRPM2	Sph08	69896434	69943570
AnoTRPA1	Ano04	33024069	33063093	SphTRPA1	Sph09	61809888	61856134
AnoTRPC3	Ano05	138927178	139007727	SphTRPC3	Sph10	59009313	59053292
AnoTRPM4	Ano06	79823645	79844692	SphTRPM4	Sph15	18981015	19020920
AnoTRPP1L2	AnoC	5745038	5791657	SphTRPP1L2	Sph14	5965440	6018244
